# Supplementary material for: Tumor and Stromal Sphingolipid Imbalance Are Associated with T Cell Tissue Residency in Glioblastoma
Source: Cancers (Basel). 2026 Jul 6;18(13):2168. doi: 10.3390/cancers18132168 (PMC13359813; doi:10.3390/cancers18132168)
Supplement: Supplementary file 1 [file cancers-18-02168-s001.zip]

Archive with 1 entries (1 files):
- cancers-4385124-supplementary.pdf
